# Supplementary material for: Proteomic Analysis of Biomarkers Predicting Treatment Response in Patients with Head and Neck Cancers
Source: Int J Mol Sci. 2024 Nov 21;25(23):12513. doi: 10.3390/ijms252312513 (PMC11641594; doi:10.3390/ijms252312513)
Supplement: Supplementary file 1 [file ijms-25-12513-s001.zip › Supplementary S1.xlsx]

## Sheet: Sheet1
									Normalized abundance
									BL_R											BL_NR				End RT_R											End RT_NR				Tags
Accession	Peptide count	Unique peptides	Confidence score	Anova (p)	q Value	Max fold change	Mass	Description	B_R1	B_R2	B_R3	B_R4	B_R5	B_R6	B_R7	B_R8	B_R9	B_R10	B_R11	B_NR1	B_NR2	B_NR3	B_NR4	T_R1	T_R2	T_R3	T_R4	T_R5	T_R6	T_R7	T_R8	T_R9	T_R10	T_R11	T_NR1	T_NR2	T_NR3	T_NR4	Anova p-value <= 0.05	Max fold change >= 1.5
MD1L1_HUMAN	1	1	41.83	0.00156761	0.000231194	12.0831	83301	Mitotic spindle assembly checkpoint protein MAD1 OS=Homo sapiens OX=9606 GN=MAD1L1 PE=1 SV=2	9.78173e+07	2.01884e+07	3.43316e+07	1.35099e+07	1.63957e+07	2.76696e+07	1.94761e+07	3.66825e+07	1.09115e+08	2.12229e+07	2.15829e+07	1.28835e+08	1.84182e+07	3.11582e+07	3.48092e+07	1.50976e+07	2.81429e+07	3.17792e+07	4.09995e+07	1.91292e+07	3.39974e+07	3.35338e+07	5.87305e+07	1.79301e+08	9.37728e+07	1.65604e+08	5.99415e+07	8.64736e+07	1.63152e+09	5.86705e+07	x	x
PRS7_HUMAN	1	1	43.91	0.00418417	0.000231194	10.8724	49002	26S proteasome regulatory subunit 7 OS=Homo sapiens OX=9606 GN=PSMC2 PE=1 SV=3	2.42638e+08	3.54497e+08	3.24727e+08	3.74169e+08	4.15142e+08	1.49115e+08	1.73073e+08	2.86119e+08	2.96742e+08	2.31886e+08	3.47062e+08	2.94559e+08	5.36362e+08	1.26067e+09	2.83646e+08	1.53345e+08	4.14823e+08	3.17489e+08	2.26298e+08	4.76716e+08	2.30458e+08	4.16633e+08	2.45168e+08	2.44949e+08	5.62368e+08	1.85757e+08	4.91715e+08	3.96842e+08	4.90506e+08	4.52865e+08	x	x
TRI29_HUMAN	1	1	38.9	0.00548412	0.000231194	9.10052	66478	Tripartite motif-containing protein 29 OS=Homo sapiens OX=9606 GN=TRIM29 PE=1 SV=2	1.42101e+08	1.30493e+08	1.04908e+08	5.25607e+07	6.26163e+07	5.54369e+08	7.03069e+07	1.10595e+08	6.2139e+07	5.84308e+07	3.49546e+07	7.72029e+07	5.92969e+07	8.71351e+07	4.28214e+07	8.75681e+07	7.36455e+07	1.03185e+08	7.13675e+07	7.61202e+07	3.07969e+07	7.48481e+07	3.59462e+07	2.84537e+08	5.69669e+07	1.06649e+09	5.87899e+07	9.00154e+08	1.20506e+09	2.60891e+08	x	x
CO5_HUMAN	3	1	150.79	0.0152893	0.000231194	7.39559	189897	Complement C5 OS=Homo sapiens OX=9606 GN=C5 PE=1 SV=4	1.80522e+06	2.93628e+06	4.98025e+06	1.48363e+07	4.40493e+07	8.2273e+06	4.86968e+06	4.93581e+07	9.01385e+06	2.26703e+07	1.56023e+06	6.73059e+06	1.85788e+06	1.78419e+07	8.02663e+06	640516	2.29093e+06	9.07865e+06	5.15255e+06	756464	6.11084e+06	3.66915e+06	6.97025e+06	2.13142e+06	4.98567e+06	2.68518e+06	7.8631e+06	1.97673e+07	1.07674e+07	2.16432e+08	x	x
IC1_HUMAN	1	1	49	0.0207568	0.000231194	6.92396	55347	Plasma protease C1 inhibitor OS=Homo sapiens OX=9606 GN=SERPING1 PE=1 SV=2	5.89441e+08	1.28104e+08	1.45771e+08	2.1362e+08	2.45632e+08	3.21148e+08	3.61107e+08	1.22284e+08	1.43019e+09	6.81204e+07	1.24625e+08	9.54345e+07	1.28597e+08	2.11719e+08	2.3744e+08	1.86552e+08	1.95938e+08	1.34951e+08	1.16461e+08	1.33337e+08	1.73165e+08	1.3747e+08	1.32287e+08	6.43988e+08	4.22874e+08	4.63078e+08	1.54472e+08	4.23381e+08	1.44946e+09	2.63383e+09	x	x
EFNB3_HUMAN	1	1	37.92	0.0219417	0.000231194	5.11643	36154	Ephrin-B3 OS=Homo sapiens OX=9606 GN=EFNB3 PE=1 SV=1	3.49966e+06	9.84397e+06	8.2732e+06	1.43273e+07	1.23494e+07	6.66662e+06	2.45242e+06	1.96283e+07	3.57457e+07	1.71981e+07	6.46897e+06	1.06756e+07	4.79656e+06	34038.5	3.73983e+06	1.06076e+07	2.90624e+07	6.51372e+06	9.0326e+06	2.81337e+07	1.98198e+06	9.06875e+06	1.50706e+07	2.9834e+07	2.72883e+07	5.40114e+06	1.65184e+07	8.52459e+06	4.54335e+07	2.79945e+07	x	x
TAF8_HUMAN	1	1	36.76	0.0247752	0.000203737	4.8927	34298	Transcription initiation factor TFIID subunit 8 OS=Homo sapiens OX=9606 GN=TAF8 PE=1 SV=1	89377.7	4.95916e+06	3.94421e+06	1.60846e+06	5.98586e+06	1.1964e+08	773744	124740	8.14675e+06	1.56308e+07	2.14723e+06	531428	661090	138477	4.84784e+06	546690	1.80618e+06	2.74884e+06	4.87361e+06	2.44e+06	4.05036e+07	2.62723e+06	3.58568e+06	2.28727e+06	2.59636e+06	883942	961404	3.92549e+07	1.04174e+07	3.27335e+06	x	x
PER2_HUMAN	1	1	37.23	0.0259753	0.000231194	3.95217	138318	Period circadian protein homolog 2 OS=Homo sapiens OX=9606 GN=PER2 PE=1 SV=2	7.13647e+06	1.18453e+07	1.25059e+07	2.61975e+07	4.17717e+07	4.87258e+07	4.04523e+07	1.6629e+07	3.99004e+07	1.60991e+07	1.14929e+07	1.54071e+07	5.20752e+06	3.64396e+06	2.29763e+07	7.68181e+06	8.17849e+06	1.12297e+07	1.55309e+07	1.91066e+07	1.80822e+07	2.37227e+07	2.12043e+07	1.93541e+07	1.34148e+07	1.08923e+07	2.12482e+07	1.20624e+07	1.0818e+08	4.51897e+07	x	x
KTN1_HUMAN	1	1	53.18	0.0269276	0.000231194	2.96611	156464	Kinectin OS=Homo sapiens OX=9606 GN=KTN1 PE=1 SV=1	2.22994e+08	1.35176e+08	9.06575e+07	9.46186e+07	1.79673e+08	5.63979e+07	8.52085e+07	2.13276e+08	1.08525e+08	1.81303e+08	9.9908e+07	3.978e+07	8.49205e+07	4.71905e+07	1.32872e+08	1.54296e+08	1.23451e+08	9.33354e+07	1.29336e+08	1.02985e+08	3.65044e+07	6.24408e+07	1.04796e+08	1.32887e+08	1.96296e+08	2.76379e+08	8.82805e+07	2.72208e+08	2.21459e+08	3.22013e+08	x	x
FA12_HUMAN	4	1	211.5	0.0273005	0.000231194	2.85252	70029	Coagulation factor XII OS=Homo sapiens OX=9606 GN=F12 PE=1 SV=3	2.71577e+07	2.6423e+07	5.45465e+07	1.68947e+07	2.23748e+07	2.08873e+07	3.26085e+07	2.74935e+07	7.02202e+07	8.10503e+07	2.48869e+07	4.55796e+07	4.57331e+07	9.13325e+08	4.61008e+08	4.04796e+07	7.4489e+07	8.02746e+07	9.54655e+07	8.90739e+07	1.20841e+07	5.20412e+07	4.38761e+07	4.93568e+07	5.6676e+08	5.00654e+07	5.34492e+07	3.23129e+08	1.10064e+08	1.06834e+07	x	x
FA11_HUMAN	1	1	38.78	0.0355784	0.000231194	2.69265	72116	Coagulation factor XI OS=Homo sapiens OX=9606 GN=F11 PE=1 SV=1	4.36046e+07	6.70081e+07	7.38234e+07	5.66233e+07	5.06746e+07	5.88277e+07	1.00636e+08	7.80563e+07	8.80021e+07	2.21526e+07	7.13861e+07	7.50245e+07	1.29481e+08	1.55763e+08	4.86706e+07	1.85546e+08	6.76254e+07	9.04749e+07	9.97465e+07	7.54087e+07	1.13856e+08	6.29295e+08	1.12678e+08	8.64286e+07	3.21011e+08	1.3185e+08	8.56488e+07	2.72488e+07	7.73945e+07	1.67201e+08	x	x
EIFCL_HUMAN	1	1	39.03	0.0393651	0.000231194	2.50514	106091	Eukaryotic translation initiation factor 3 subunit C-like protein OS=Homo sapiens OX=9606 GN=EIF3CL PE=1 SV=1	3.14582e+08	8.14141e+07	1.613e+08	1.42617e+08	1.56092e+08	1.55714e+08	2.02497e+08	5.51187e+08	2.88299e+08	2.42123e+08	2.10128e+08	1.49056e+08	1.94488e+08	1.36764e+08	1.69506e+08	1.24882e+08	1.77946e+08	1.43481e+08	1.31587e+08	1.4351e+08	1.29069e+08	1.65159e+08	1.68083e+08	6.40178e+07	9.16041e+07	1.065e+08	2.40081e+08	1.39216e+08	6.41575e+08	6.07008e+08	x	x
ITIH4_HUMAN	3	1	156.43	0.0428971	0.000231194	2.48587	103521	Inter-alpha-trypsin inhibitor heavy chain H4 OS=Homo sapiens OX=9606 GN=ITIH4 PE=1 SV=4	1.50218e+08	1.4763e+08	2.44525e+08	1.156e+08	2.12763e+08	8.41303e+07	1.13335e+08	6.19339e+06	6.39179e+08	3.63591e+08	1.71078e+08	1.24025e+08	1.40714e+08	2.26916e+08	4.20611e+08	2.80606e+08	2.88495e+08	2.459e+08	3.31015e+08	3.07903e+08	5.32164e+08	2.52005e+08	1.31037e+08	4.39898e+08	1.53162e+09	3.7958e+08	2.41322e+08	5.33645e+08	4.54698e+08	1.03811e+09	x	x
ANT3_HUMAN	6	1	58.5	0.0444093	0.000231194	2.26648	53025	Antithrombin-III OS=Homo sapiens OX=9606 GN=SERPINC1 PE=1 SV=1	8.6611e+08	1.84328e+09	1.41131e+09	3.65009e+08	1.80808e+09	6.95726e+08	7.60133e+08	6.16395e+08	1.79363e+09	4.18479e+08	1.89615e+09	8.87122e+08	2.41562e+09	3.70621e+08	4.12367e+08	4.97377e+09	1.54839e+09	1.48796e+09	4.62136e+08	1.26544e+09	1.00624e+09	2.98837e+09	1.63766e+09	5.7073e+08	1.11151e+10	1.21695e+09	1.51551e+09	5.46968e+07	8.58775e+07	3.86365e+08	x	x
LEG7_HUMAN	1	1	56.37	0.0451305	0.000231194	2.20854	15123	Galectin-7 OS=Homo sapiens OX=9606 GN=LGALS7 PE=1 SV=2	2.38344e+08	1.10645e+08	2.50214e+08	1.2649e+08	1.04118e+08	7.03093e+07	9.0911e+07	2.9709e+08	1.45295e+08	9.08706e+07	5.14905e+07	3.6e+08	5.02138e+07	5.12521e+08	9.72264e+07	9.61395e+07	8.93499e+07	1.49736e+08	3.37936e+08	1.02694e+08	3.8614e+07	2.4558e+08	1.07592e+08	1.40336e+08	1.33853e+08	8.20069e+07	1.95376e+08	2.15232e+08	3.09659e+08	1.53236e+09	x	x
ALMS1_HUMAN	1	1	49.02	0.0451534	0.000223757	2.03551	463175	Alstrom syndrome protein 1 OS=Homo sapiens OX=9606 GN=ALMS1 PE=1 SV=4	3.62225e+07	3.63796e+07	3.48516e+08	5.5493e+07	4.77895e+07	2.33608e+07	1.28919e+07	1.12254e+08	6.76727e+07	2.04141e+07	2.20245e+07	2.79426e+07	3.38531e+07	4.71815e+07	4.30901e+07	6.3031e+07	2.67841e+07	5.15751e+08	2.01981e+08	1.62192e+08	3.35398e+08	3.89866e+07	4.58284e+07	8.01985e+07	7.11804e+07	5.25086e+07	5.33252e+07	3.90218e+06	7.26699e+06	1.05297e+07	x	x
CC188_HUMAN	2	1	101.74	0.0452386	0.000231194	2.01812	44205	Coiled-coil domain-containing protein 188 OS=Homo sapiens OX=9606 GN=CCDC188 PE=3 SV=2	2.43157e+08	1.57619e+08	2.96298e+08	1.15559e+08	1.11639e+08	5.80361e+08	1.11564e+08	3.1669e+08	2.25108e+08	3.19477e+08	1.47426e+08	1.05314e+08	1.02984e+08	1.2223e+08	9.04391e+07	1.96167e+08	2.0999e+08	2.25982e+08	3.07741e+08	2.14571e+08	6.34512e+08	1.63125e+08	1.71222e+08	2.2645e+08	7.31941e+08	2.21566e+09	1.29722e+08	3.47498e+08	4.02666e+08	1.02451e+08	x	x
MLRV_HUMAN	1	1	35.24	0.0461106	0.000231194	2.01084	18777	Myosin regulatory light chain 2, ventricular/cardiac muscle isoform OS=Homo sapiens OX=9606 GN=MYL2 PE=1 SV=3	3.21754e+07	3.05464e+07	3.58652e+07	3.27225e+07	8.29279e+07	5.27574e+07	4.37699e+07	3.29265e+07	6.0526e+07	1.8606e+07	3.33407e+07	1.02906e+08	4.97756e+07	9.18198e+07	8.59866e+07	6.71722e+07	4.96692e+07	6.41576e+07	1.19279e+08	3.93503e+07	3.48702e+07	1.1085e+08	9.24338e+07	6.60158e+07	2.31781e+07	2.50295e+08	1.00431e+08	4.294e+07	4.79403e+07	3.25674e+07	x	x
MEF2C_HUMAN	1	1	42.44	0.0462782	0.000231194	1.86013	51531	Myocyte-specific enhancer factor 2C OS=Homo sapiens OX=9606 GN=MEF2C PE=1 SV=1	5.60636e+06	6.68182e+06	2.81568e+06	2.51553e+06	1.51649e+07	7.46737e+06	1.08626e+06	1.77178e+06	621026	2.99772e+06	9.09139e+06	1.76974e+07	2.16893e+07	1.11721e+07	9.11681e+06	5.28881e+06	5.55546e+06	2.87256e+06	2.39557e+07	2.26182e+06	1.94185e+07	5.8917e+06	5.40025e+06	2.90096e+06	5.87597e+06	2.44107e+07	6.80296e+06	1.01664e+07	7.50027e+06	2.28539e+07	x	x
SLAF8_HUMAN	1	1	38.84	0.047695	0.000231194	1.66809	31991	SLAM family member 8 OS=Homo sapiens OX=9606 GN=SLAMF8 PE=1 SV=1	4.1818e+06	2.17657e+07	3.50238e+07	1.28544e+07	6.66999e+06	3.75997e+07	1.48808e+07	1.71408e+07	2.6823e+07	2.32488e+07	5.61763e+07	3.58856e+07	1.55387e+07	1.55165e+07	4.24083e+07	3.85717e+07	2.88667e+07	3.97369e+07	1.228e+08	5.16887e+07	5.9161e+06	3.7675e+07	1.88413e+07	1.19239e+07	4.38646e+07	2.77545e+07	513274	1.71643e+07	1.47245e+07	1.12646e+07	x	x
LRP5_HUMAN	1	1	35.18	0.0480794	0.000231194	1.54249	182280	Low-density lipoprotein receptor-related protein 5 OS=Homo sapiens OX=9606 GN=LRP5 PE=1 SV=2	1.92688e+08	1.64561e+08	2.01348e+08	8.28004e+07	9.63159e+07	5.65159e+07	1.36966e+08	9.99977e+06	1.44672e+08	6.54086e+07	1.46329e+08	1.23725e+08	1.86016e+08	1.83897e+07	1.68483e+07	4.20444e+08	2.31177e+08	1.56428e+08	1.34294e+08	1.25765e+08	4.68123e+07	2.84444e+07	2.21162e+08	2.48722e+08	2.12255e+08	1.76037e+08	1.1332e+08	6.84631e+07	1.25827e+07	1.33945e+07	x	x
OPTN_HUMAN	1	1	49.73	0.0494133	0.000231194	1.52008	66280	Optineurin OS=Homo sapiens OX=9606 GN=OPTN PE=1 SV=3	1.90453e+07	5.05672e+07	8.37633e+07	2.5567e+07	3.89725e+07	6.86947e+07	5.77314e+06	1.05385e+08	3.32598e+07	4.49514e+07	2.12948e+07	2.66273e+07	8.51615e+06	1.72853e+07	697463	2.42896e+07	5.55023e+07	4.10959e+07	7.91373e+07	9.06096e+07	6.55838e+07	1.35533e+07	1.56908e+07	1.37297e+07	1.63323e+07	3.29133e+07	1.8316e+07	3.24096e+07	1.63979e+07	1.36328e+07	x	x
RYR1_HUMAN	2	1	126.26	0.00159418	0.000231194	0.0526552	570517	Ryanodine receptor 1 OS=Homo sapiens OX=9606 GN=RYR1 PE=1 SV=3	3.09114e+06	3.70545e+07	2.05522e+07	6.47236e+06	1.38567e+08	1.16135e+07	1.06027e+07	1.9348e+06	7.44227e+06	1.12725e+07	852005	3.07002e+08	8.00283e+06	8.67815e+06	1.40723e+06	9.4161e+06	1.7078e+07	2.13457e+07	4.1736e+07	3.53394e+06	9.23096e+06	4.05643e+07	1.69773e+07	2.38454e+07	1.6784e+07	3.2961e+07	1.03729e+07	59566.9	5.71328e+06	971930	x	x
HEY2_HUMAN	1	1	197.14	0.00896014	0.000231194	0.115387	36071	Hairy/enhancer-of-split related with YRPW motif protein 2 OS=Homo sapiens OX=9606 GN=HEY2 PE=1 SV=1	1.84566e+07	4.07004e+07	5.01878e+07	3.08025e+07	3.26373e+07	7.83002e+07	1.86685e+07	4.25182e+08	7.11556e+07	4.81039e+07	3.22006e+07	3.07131e+07	1.30808e+07	1.36992e+08	6.16871e+07	1.53712e+07	3.26989e+07	4.44177e+07	6.3987e+07	6.17684e+07	2.16153e+07	7.24851e+07	8.17709e+07	2.90078e+07	9.89285e+07	4.45457e+07	8.2274e+07	1.64366e+09	8.35437e+07	2.91905e+08	x	x
HIF1A_HUMAN	1	1	39.96	0.00165255	0.000231194	0.144296	93467	Hypoxia-inducible factor 1-alpha OS=Homo sapiens OX=9606 GN=HIF1A PE=1 SV=1	1.4926e+07	3.48533e+06	3.87967e+06	4.36577e+07	2.34608e+07	532472	1.05135e+07	2.7648e+07	1.42203e+06	1.73595e+07	4.34947e+06	2.49464e+07	1.04176e+06	3.96086e+06	29252.3	628047	521127	2.78944e+06	5.40832e+06	1.6044e+06	535493	3.60759e+06	1.77799e+06	1.52535e+06	388156	3.03658e+06	4.50369e+06	3.15709e+06	2.89229e+06	7.73362e+06	x	x
TRFE_HUMAN	3	1	279.65	0.00190986	0.000231194	0.219819	79294	Serotransferrin OS=Homo sapiens OX=9606 GN=TF PE=1 SV=3	5.24536e+08	4.80942e+07	2.89549e+07	1.54799e+08	5.04774e+08	7.71371e+06	1.70469e+08	9.77517e+07	3.77348e+08	2.82524e+08	5.88207e+07	2.39215e+07	4.50042e+07	5.47835e+07	5.505e+07	1.07799e+08	3.99093e+07	2.4197e+07	5.77847e+07	3.84121e+07	1.5599e+07	4.0172e+07	4.70175e+07	8.00091e+07	1.38203e+07	3.11456e+07	5.23831e+07	3.06934e+07	3.10439e+07	2.91512e+07	x	x
GRAA_HUMAN	1	1	39.01	0.00382679	0.000231194	0.226264	29550	Granzyme A OS=Homo sapiens OX=9606 GN=GZMA PE=1 SV=2	5.75246e+06	4.62198e+07	2.58054e+06	3.12936e+06	1.09763e+06	2.80576e+06	6.36592e+06	3.4948e+06	2.92868e+06	1.61782e+06	2.32381e+06	4.17997e+06	3.85206e+06	1.47793e+06	3.60512e+06	6.03482e+06	4.50998e+06	1.5569e+06	1.5327e+06	2.1524e+06	3.02658e+06	1.12424e+06	3.17528e+06	7.52124e+06	993453	386251	165668	388.345	1.2202e+06	1.58122e+06	x	x
CNN3_HUMAN	1	1	37.47	0.00419507	0.000203737	0.258422	36562	Calponin-3 OS=Homo sapiens OX=9606 GN=CNN3 PE=1 SV=1	373043	5.7983e+07	798661	1.26002e+06	468706	1.73219e+06	4.58589e+06	2.80359e+06	788919	939094	277054	1.25645e+06	502761	1.25193e+06	1.58887e+06	326414	1.76187e+07	807233	1.21414e+06	2.31073e+06	724965	6.1852e+06	5.40804e+06	809104	267928	563365	1108.21	57241.3	999038	188597	x	x
DYR1A_HUMAN	1	1	37.5	0.00501118	0.000231194	0.267862	86043	Dual specificity tyrosine-phosphorylation-regulated kinase 1A OS=Homo sapiens OX=9606 GN=DYRK1A PE=1 SV=2	4.37156e+07	1.49764e+07	3.1966e+06	5.58064e+06	5.86696e+07	4.94612e+06	1.33851e+07	3.36065e+06	1.4904e+07	1.23064e+07	6.11937e+06	1.04106e+07	2.32825e+06	32323.5	4.01542e+06	1.67909e+07	7.75321e+06	1.39062e+06	3.03521e+06	2.89374e+06	176308	2.53831e+06	2.43597e+06	9.74601e+06	1.24963e+06	516186	5.11499e+06	1.57174e+06	3.75398e+06	4.62812e+06	x	x
EGFR_HUMAN	2	1	85.59	0.0105926	0.000231194	0.28936	137612	Epidermal growth factor receptor OS=Homo sapiens OX=9606 GN=EGFR PE=1 SV=2	6.16738e+07	6.11405e+07	4.40623e+07	4.3707e+07	7.25279e+07	1.16714e+07	5.66573e+07	9.79196e+07	2.43735e+07	7.15878e+07	6.39613e+07	5.43745e+07	5.6796e+07	7.80686e+08	1.91876e+08	1.05352e+08	5.36978e+07	4.17131e+07	6.53857e+07	4.90985e+07	1.37083e+07	1.90626e+07	4.47172e+07	1.84616e+07	3.63813e+07	1.80469e+07	8.15523e+07	6.73804e+07	9.87645e+07	6.58916e+07	x	x
RYR3_HUMAN	3	1	118.32	0.0111768	0.000231194	0.303558	557790	Ryanodine receptor 3 OS=Homo sapiens OX=9606 GN=RYR3 PE=1 SV=3	6.05128e+07	3.85166e+07	1.04864e+07	2.94401e+07	4.33628e+07	1.88973e+07	3.11091e+07	1.61647e+07	1.23769e+08	2.73754e+07	1.30399e+07	2.32733e+07	4.67805e+07	6.03687e+07	5.94514e+07	2.71492e+07	3.73309e+07	1.22592e+07	1.32024e+07	1.6145e+07	1.17432e+07	1.71273e+07	1.68236e+07	1.48082e+07	2.90687e+07	1.12641e+07	1.38095e+07	930304	1.42761e+07	2.8622e+07	x	x
TLE2_HUMAN	1	1	97.61	0.0120144	0.000231194	0.0799548	80988	Transducin-like enhancer protein 2 OS=Homo sapiens OX=9606 GN=TLE2 PE=1 SV=2	6.08371e+06	1.7754e+06	8.08965e+06	4.57602e+06	3.33883e+06	3.21847e+06	3.28518e+06	1.08919e+07	3.15614e+06	7.39635e+06	4.11516e+06	2.73076e+06	9.57345e+06	5.8321e+07	3.44657e+08	1.08458e+07	5.63952e+06	6.48062e+06	1.01249e+07	1.86136e+06	2.94542e+06	1.27195e+07	2.99602e+06	5.71256e+06	5.27032e+06	4.35459e+06	4.08076e+06	1.37948e+07	7.66135e+06	7.66697e+06	x	x
TAF1_HUMAN	1	1	51.59	0.0134122	0.000231194	0.318721	213969	Transcription initiation factor TFIID subunit 1 OS=Homo sapiens OX=9606 GN=TAF1 PE=1 SV=2	4.47555e+08	1.35579e+08	1.01149e+08	5.77405e+08	1.01896e+09	3.01107e+08	3.70707e+08	1.73818e+09	1.89179e+08	1.90258e+08	1.74997e+08	1.55994e+08	1.05076e+08	4.09553e+08	4.99314e+08	8.95309e+07	8.34025e+07	9.47175e+07	1.16193e+08	1.42556e+08	2.39493e+08	3.50867e+07	2.10729e+08	1.91549e+08	1.55141e+08	3.13318e+08	2.66484e+08	2.95419e+08	4.59456e+08	3.33291e+08	x	x
MRM3_HUMAN	1	1	47.05	0.0140607	0.000203737	0.325925	47276	rRNA methyltransferase 3, mitochondrial OS=Homo sapiens OX=9606 GN=MRM3 PE=1 SV=2	6.19029e+08	4.59854e+08	1.7419e+08	5.022e+08	4.63758e+08	4.60147e+08	3.50497e+08	7.13657e+08	5.42542e+08	6.79457e+08	1.45851e+08	2.03138e+08	5.43449e+08	1.99405e+08	1.12348e+08	1.35312e+09	1.86587e+08	1.97086e+08	2.33975e+08	5.16645e+08	4.82226e+08	2.74818e+08	2.45785e+08	1.61717e+08	1.25455e+08	8.07781e+07	1.09344e+08	4.59606e+07	6.6936e+07	1.22699e+08	x	x
S39A6_HUMAN	1	1	35.82	0.0178109	0.000231194	0.335011	85449	Zinc transporter ZIP6 OS=Homo sapiens OX=9606 GN=SLC39A6 PE=1 SV=3	4.11845e+08	1.7126e+08	2.63856e+08	1.0003e+09	9.1342e+08	2.79972e+08	3.95823e+08	2.66017e+09	2.37842e+08	6.88431e+08	2.53993e+08	3.33828e+08	3.58607e+08	8.65877e+08	1.85104e+08	3.25993e+08	3.84473e+08	2.23636e+08	4.64422e+08	2.76333e+08	1.71671e+08	1.56236e+08	2.88439e+08	1.2182e+08	5.82722e+08	1.71738e+08	2.38092e+08	1.6703e+08	8.72036e+07	9.17371e+07	x	x
CTNA2_HUMAN	1	1	37.29	0.0186725	0.000203737	0.353492	106045	Catenin alpha-2 OS=Homo sapiens OX=9606 GN=CTNNA2 PE=1 SV=5	3.42212e+06	1.01345e+07	8.91383e+06	387422	5.15893e+07	2.40046e+07	7.56271e+06	1.51774e+07	3.54391e+06	2.21143e+06	4.45489e+06	899746	4.10188e+06	3.6063e+06	2.01263e+06	6.5583e+06	8.02173e+06	1.42008e+07	4.57748e+07	1.34714e+07	644355	9.28329e+06	1.57762e+07	4.18523e+06	463623	4.87646e+06	472.542	987589	29650.3	2.73657e+06	x	x
NEAS1_HUMAN	1	1	38.5	0.0209749	0.000231194	0.356396	25255	Putative uncharacterized protein NEXN-AS1 OS=Homo sapiens OX=9606 GN=NEXN-AS1 PE=5 SV=1	1.61238e+08	2.13996e+08	1.83152e+08	1.38804e+08	1.74403e+08	1.43184e+08	1.71388e+08	2.20699e+09	9.30232e+08	8.01737e+08	1.59476e+08	2.90606e+09	1.98735e+08	5.04225e+08	6.00218e+08	3.19953e+08	2.07221e+08	2.1549e+08	2.20759e+08	2.41653e+08	1.72155e+08	1.01467e+08	1.52924e+08	4.72347e+07	8.92985e+07	1.15258e+08	1.7863e+08	1.83817e+08	1.68533e+08	2.87007e+08	x	x
TF65_HUMAN	2	1	84.47	0.0219909	0.000231194	0.36625	60695	Transcription factor p65 OS=Homo sapiens OX=9606 GN=RELA PE=1 SV=2	1.12953e+07	6.83798e+06	3.39001e+07	5.35198e+06	7.72885e+07	2.05329e+07	2.07769e+07	9.71407e+06	2.59424e+07	1.87556e+07	8.47678e+06	5.82793e+06	1.10556e+07	2.45889e+07	3.84197e+06	7.42567e+06	1.28616e+07	4.70414e+06	1.71945e+07	6.51192e+06	6.97883e+07	2.99599e+06	1.32512e+07	2.0162e+07	3.29277e+07	2.15048e+06	2.39712e+07	3.04985e+06	3.45428e+06	1.14018e+07	x	x
FUT10_HUMAN	1	1	159.74	0.0220909	0.000231194	0.387904	56629	Alpha-(1,3)-fucosyltransferase 10 OS=Homo sapiens OX=9606 GN=FUT10 PE=2 SV=2	3.65742e+07	2.43722e+07	3.35077e+07	3.26137e+07	2.5264e+07	9.43774e+07	3.09165e+06	3.6127e+07	1.49305e+07	1.99357e+07	3.46633e+07	2.92735e+07	5.15315e+07	7.01935e+06	2.01333e+07	1.00349e+08	3.98802e+07	2.90937e+07	1.47494e+07	1.79965e+07	1.41949e+07	2.90764e+07	9.14861e+07	5.48657e+07	1.79191e+07	1.96479e+07	1.22852e+08	8.3341e+07	1.39737e+08	5.10678e+07	x	x
RS2_HUMAN	1	1	38.54	0.0243997	0.000223757	0.396618	31590	40S ribosomal protein S2 OS=Homo sapiens OX=9606 GN=RPS2 PE=1 SV=2	3.9329e+08	1.25013e+08	1.78471e+08	3.03881e+08	2.30466e+08	1.62295e+08	3.65188e+08	2.08952e+08	4.0713e+08	1.87374e+08	1.65757e+08	2.95969e+08	2.70258e+08	1.30001e+08	3.04732e+08	1.40207e+08	1.46437e+08	9.60269e+07	1.19457e+08	9.99933e+07	1.25758e+08	1.01319e+08	2.07392e+08	1.12417e+08	2.80424e+08	3.90938e+08	3.25085e+07	3.90712e+07	3.24036e+06	1.84365e+07	x	x
APOA4_HUMAN	3	1	75	0.0256008	0.000231194	0.397874	45344	Apolipoprotein A-IV OS=Homo sapiens OX=9606 GN=APOA4 PE=1 SV=4	1.22941e+08	2.32764e+07	2.86e+07	3.88127e+07	1.54468e+08	7.83177e+07	5.67108e+07	2.11469e+08	2.06043e+07	3.58932e+07	2.98265e+07	3.38946e+07	3.174e+07	1.26592e+07	7.15451e+06	2.45755e+07	2.12538e+07	1.8798e+07	2.20211e+07	1.25721e+07	5.48298e+07	6.35582e+07	2.80406e+07	1.36314e+07	3.1777e+07	2.76078e+07	8.80844e+08	4.54689e+08	1.28033e+08	3.77747e+08	x	x
ADIPO_HUMAN	1	1	107.31	0.0262969	0.000231194	0.424014	26511	Adiponectin OS=Homo sapiens OX=9606 GN=ADIPOQ PE=1 SV=1	2.07625e+09	7.53506e+08	1.38601e+09	1.11921e+09	1.63651e+09	4.03221e+08	7.31914e+08	2.80487e+08	1.96646e+09	1.43042e+09	9.16858e+08	8.74653e+08	1.69369e+09	5.53119e+08	1.22112e+09	2.60694e+09	9.73689e+08	8.70394e+08	1.3158e+09	1.04319e+09	5.39217e+08	7.95992e+08	9.6451e+08	1.50192e+09	2.27207e+09	1.61533e+09	9.95902e+06	2.96947e+06	45853.9	3.65723e+06	x	x
FUT2_HUMAN	1	1	41.66	0.0272562	0.000231194	0.437684	39163	Galactoside alpha-(1,2)-fucosyltransferase 2 OS=Homo sapiens OX=9606 GN=FUT2 PE=1 SV=1	1.44507e+07	3.47515e+07	3.22477e+07	3.08007e+07	1.25809e+07	6.97105e+06	1.86871e+06	3.17672e+06	3.5043e+07	7.81385e+06	7.1613e+06	2.00167e+06	2.59927e+06	6.44548e+06	2.69526e+07	1.17061e+07	1.20676e+07	5.58881e+07	8.32841e+06	3.31047e+07	6.81203e+06	5.05296e+06	9.50264e+06	1.31233e+07	8.107e+06	4.36198e+07	6.74132e+07	5.66691e+07	7.70254e+08	5.11072e+08	x	x
SNX5_HUMAN	1	1	42.05	0.0294537	0.000231194	0.439268	47072	Sorting nexin-5 OS=Homo sapiens OX=9606 GN=SNX5 PE=1 SV=1	2.45265e+08	4.17266e+07	3.17648e+07	1.06014e+08	2.61836e+08	5.6607e+07	1.32926e+08	7.14825e+07	9.87282e+07	3.47319e+08	9.4023e+07	8.31524e+07	3.57551e+07	1.31633e+09	4.48575e+08	6.21083e+07	3.96306e+07	4.58416e+07	4.82339e+07	4.07536e+07	3.13245e+07	1.21583e+08	1.02252e+08	5.35964e+07	5.9428e+07	4.87423e+07	2.38004e+08	1.9998e+08	2.09179e+08	7.14679e+07	x	x
MYLK4_HUMAN	1	1	38.11	0.0306299	0.000231194	0.443185	44879	Myosin light chain kinase family member 4 OS=Homo sapiens OX=9606 GN=MYLK4 PE=1 SV=2	4.33862e+08	2.95638e+08	6.02436e+07	3.32935e+08	3.54452e+08	3.36625e+08	1.37838e+08	1.10036e+08	1.46517e+08	1.75517e+08	4.55533e+08	4.5264e+08	2.21228e+08	7.9794e+07	4.2254e+08	1.00436e+08	9.70774e+07	8.75992e+07	6.31727e+07	9.25686e+07	2.72981e+08	1.33205e+08	1.31397e+08	6.94234e+07	8.05322e+07	1.29896e+08	3.4628e+07	2.2243e+07	5.27729e+06	2.10924e+07	x	x
FOXO1_HUMAN	2	1	88.76	0.0325465	0.000231194	0.467326	70017	Forkhead box protein O1 OS=Homo sapiens OX=9606 GN=FOXO1 PE=1 SV=2	3.3236e+07	2.99402e+08	4.83073e+07	6.31458e+07	5.42189e+07	3.75957e+07	1.03057e+08	3.57736e+07	5.16858e+07	5.6216e+07	2.57933e+07	2.88782e+07	8.15495e+07	2.90734e+07	3.86198e+07	7.77169e+07	7.66516e+07	6.94827e+07	4.0796e+07	4.74245e+07	1.7712e+07	4.20889e+07	4.63557e+07	2.8693e+07	1.56653e+07	2.19625e+07	6.50636e+08	4.84361e+08	6.01145e+08	5.00857e+08	x	x
CCNL2_HUMAN	1	1	37.85	0.0336532	0.000231194	0.484196	58625	Cyclin-L2 OS=Homo sapiens OX=9606 GN=CCNL2 PE=1 SV=1	8.8082e+08	5.39954e+08	2.95825e+08	3.67339e+08	3.62302e+08	2.77644e+08	3.42777e+08	3.0249e+08	5.57378e+08	5.91332e+08	4.14602e+08	4.26546e+08	5.24697e+08	1.70726e+09	1.96153e+09	7.53147e+08	4.90742e+08	3.79949e+08	3.61193e+08	5.72421e+08	5.31547e+08	4.16697e+08	4.26733e+08	2.3361e+08	2.94369e+08	2.02042e+08	4.9492e+06	3.69123e+06	1.07027e+07	5.03331e+06	x	x
DSRAD_HUMAN	2	1	76.55	0.0372391	0.000231194	0.481536	137178	Double-stranded RNA-specific adenosine deaminase OS=Homo sapiens OX=9606 GN=ADAR PE=1 SV=4	1.31697e+07	4.05308e+07	5.07556e+06	1.0505e+07	5.01072e+06	1.0337e+07	1.48648e+07	9.49929e+06	6.31258e+06	4.66109e+06	3.34251e+06	1.25048e+07	1.28725e+07	5.06429e+06	1.99267e+07	4.70175e+06	4.63071e+06	6.76588e+06	6.04121e+06	2.76598e+06	1.26178e+07	2.58615e+06	1.7422e+06	8.94032e+06	5.04012e+06	3.54569e+06	1.07312e+08	2.20345e+08	1.00827e+09	5.13164e+07	x	x
COBL_HUMAN	2	1	88.73	0.0401021	0.000223757	0.509538	136446	Protein cordon-bleu OS=Homo sapiens OX=9606 GN=COBL PE=1 SV=2	9.18989e+07	7.80187e+07	2.98368e+07	5.79694e+07	5.10802e+07	2.06363e+08	2.21838e+08	8.99131e+07	1.17987e+08	1.20929e+08	1.16271e+08	1.27959e+08	6.37428e+07	4.25921e+08	7.32261e+08	4.42167e+07	6.97763e+07	5.38207e+07	2.60679e+07	4.80542e+07	5.2287e+07	7.10275e+07	6.32482e+07	1.00012e+08	4.8462e+07	2.53554e+07	1.42185e+08	6.94458e+07	9.52734e+07	8.6862e+07	x	x
APCL_HUMAN;APC_HUMAN	1	1	50.86	0.04128	0.000231194	0.539285	245966	Adenomatous polyposis coli protein 2 OS=Homo sapiens OX=9606 GN=APC2 PE=1 SV=1	1.38912e+09	1.20244e+08	2.49943e+08	3.05262e+08	3.07641e+08	1.69752e+08	3.11801e+08	3.41755e+08	1.91955e+08	2.09178e+08	1.16802e+08	2.5202e+08	4.63974e+07	5.76599e+07	1.32655e+08	1.05222e+08	1.36799e+08	1.92676e+08	4.23438e+08	9.71677e+07	4.63972e+07	1.07677e+08	1.96503e+08	1.60015e+08	3.6205e+08	1.74664e+08	6.1827e+07	3.44684e+07	1.24604e+08	1.91715e+07	x	x
TUTLA_HUMAN	1	1	40.11	0.0463468	0.000231194	0.505308	127642	Protein turtle homolog A OS=Homo sapiens OX=9606 GN=IGSF9 PE=1 SV=2	4.34039e+07	3.29506e+07	3.17025e+07	2.87457e+07	1.85864e+07	5.23352e+07	3.33095e+07	5.2354e+07	1.73967e+07	3.4557e+07	5.17345e+07	4.59524e+09	5.80679e+07	4.05729e+07	5.58363e+07	2.67475e+07	4.88463e+07	2.57718e+07	2.42001e+07	3.45856e+07	2.04566e+07	1.57135e+07	3.4657e+07	2.26354e+07	1.50466e+07	2.02614e+07	3.83999e+08	3.13616e+08	4.40754e+08	2.96551e+08	x	x
TLN1_HUMAN	1	1	40.11	0.0482216	0.000231194	0.511398	271766	Talin-1 OS=Homo sapiens OX=9606 GN=TLN1 PE=1 SV=3	1.50659e+09	4.01136e+08	4.18366e+08	2.07779e+09	1.39046e+09	2.68561e+08	1.42695e+09	9.08988e+08	5.3646e+08	5.27883e+08	4.5454e+08	1.01078e+09	4.73731e+08	4.95483e+08	4.50655e+08	4.25859e+08	2.76408e+08	3.5431e+08	4.97315e+08	2.52113e+08	3.22144e+08	4.75404e+08	5.67864e+08	2.43894e+08	4.7139e+08	1.18521e+09	1.89178e+09	3.5553e+08	2.63001e+09	1.63934e+08	x	x
AMER2_HUMAN	1	1	40.4	0.0484631	0.000231194	0.551992	70092	APC membrane recruitment protein 2 OS=Homo sapiens OX=9606 GN=AMER2 PE=1 SV=3	2.53876e+09	2.31046e+09	2.65788e+09	3.0671e+09	1.52007e+09	3.25129e+09	1.01171e+09	6.98727e+08	1.34543e+09	6.38055e+09	3.75426e+09	9.9257e+08	4.43067e+09	1.29667e+09	2.41292e+09	5.15292e+09	3.73429e+09	2.10069e+09	2.32784e+09	2.44218e+09	1.9276e+09	2.11806e+09	2.75591e+09	2.75544e+09	8.58877e+08	2.26542e+09	6.01772e+07	5.27857e+06	4.27857e+06	6.53062e+06	x	x
PEAK1_HUMAN	2	1	37.1	0.0487808	0.000231194	0.57666	195039	Inactive tyrosine-protein kinase PEAK1 OS=Homo sapiens OX=9606 GN=PEAK1 PE=1 SV=4	1.38004e+08	2.23144e+07	4.86803e+07	1.9641e+07	1.00218e+08	1.18467e+07	4.04454e+07	2.18952e+07	6.50758e+07	4.39696e+07	9.21818e+06	4.21521e+07	1.5553e+07	1.11518e+07	2.94066e+07	1.00113e+07	2.58756e+07	2.96568e+07	2.97932e+07	3.97176e+07	7.46152e+06	6.5814e+07	2.46659e+06	2.40758e+07	3.47348e+07	3.10109e+07	1.42507e+08	2.40295e+07	2.75983e+07	6.14974e+07	x	x
ITIH2_HUMAN	3	1	42.6	0.0494021	0.000231194	0.582502	106853	Inter-alpha-trypsin inhibitor heavy chain H2 OS=Homo sapiens OX=9606 GN=ITIH2 PE=1 SV=2	1.40972e+08	6.55956e+07	3.02397e+08	1.60243e+08	1.03026e+08	2.24841e+08	6.38789e+07	2.87136e+08	3.68931e+08	2.40688e+08	6.69734e+07	2.16396e+07	7.09809e+07	2.60811e+08	8.54214e+07	1.62873e+08	3.11427e+08	2.19351e+08	1.57098e+08	2.47369e+08	8.30932e+07	1.21274e+08	7.57349e+07	1.29077e+08	1.6671e+08	6.37884e+07	1.42507e+08	2.40295e+07	2.75983e+07	6.14974e+07	x	x
