# Supplementary material for: Proteomic Analysis of Biomarkers Predicting Treatment Response in Patients with Head and Neck Cancers
Source: Int J Mol Sci. 2024 Nov 21;25(23):12513. doi: 10.3390/ijms252312513 (PMC11641594; doi:10.3390/ijms252312513)
Supplement: Supplementary file 1 [file ijms-25-12513-s001.zip › Supplementary S2.xlsx]

## Sheet: Sheet 1
ID	Description	GeneRatio	BgRatio	pvalue	p.adjust	qvalue	geneID	Count
hsa04610	Complement and coagulation cascades	5/36	86/8223	3.25079e-05	0.00520126	0.00420892	C5/SERPING1/F12/F11/SERPINC1	5
hsa04371	Apelin signaling pathway	5/36	139/8223	0.000317574	0.0254059	0.0205587	MYL2/MEF2C/RYR1/RYR3/MYLK4	5
hsa04921	Oxytocin signaling pathway	5/36	154/8223	0.00050927	0.0271611	0.021979	MEF2C/RYR1/EGFR/RYR3/MYLK4	5
hsa04066	HIF-1 signaling pathway	4/36	109/8223	0.00124131	0.0496524	0.0401792	HIF1A/TF/EGFR/RELA	4
hsa04810	Regulation of actin cytoskeleton	5/36	229/8223	0.00298711	0.0497324	0.040244	C5/MYL2/EGFR/MYLK4/APC2	5
hsa04137	Mitophagy - animal	3/36	72/8223	0.00373617	0.0497324	0.040244	OPTN/HIF1A/RELA	3
hsa05235	PD-L1 expression and PD-1 checkpoint pathway in cancer	3/36	89/8223	0.00676175	0.06364	0.0514982	HIF1A/EGFR/RELA	3
hsa05202	Transcriptional misregulation in cancer	4/36	193/8223	0.00963472	0.0770777	0.0623721	PER2/MEF2C/RELA/FOXO1	4
hsa04510	Focal adhesion	4/36	203/8223	0.0114507	0.0832776	0.0673891	MYL2/EGFR/MYLK4/TLN1	4
hsa05165	Human papillomavirus infection	5/36	331/8223	0.0138551	0.0963836	0.0779946	HEY2/EGFR/RELA/FOXO1/APC2	5
hsa03022	Basal transcription factors	2/36	45/8223	0.0163953	0.109302	0.0884481	TAF8/TAF1	2
hsa04020	Calcium signaling pathway	4/36	240/8223	0.0200469	0.1283	0.103822	RYR1/EGFR/RYR3/MYLK4	4
hsa04330	Notch signaling pathway	2/36	59/8223	0.027275	0.167846	0.135823	HEY2/TLE2	2
hsa05210
hsa00603
hsa05231
hsa04933
hsa05166
hsa05208
hsa04659
hsa04931
hsa04670
hsa04152
hsa04919
hsa04977
hsa04611
hsa04926
hsa05012
hsa04068
hsa00601
hsa05162
hsa05418
hsa01523
hsa05017
hsa04010
hsa04710
hsa04932
hsa04934
hsa04218
hsa04390
hsa05160
hsa04216
hsa05219
hsa04022
hsa05164
hsa04975
hsa03050
hsa04930
hsa05030
hsa04979
hsa04613
hsa05167
hsa05169
hsa05134
hsa05203
hsa05205
hsa04730
hsa04978
hsa04015
hsa05207
hsa04213
hsa05417
hsa05217
hsa05321
hsa05163
hsa05211
hsa04917
hsa05218
hsa05223
hsa04014
hsa03320
hsa05214
hsa04971
hsa05220
hsa05100
hsa05140
hsa05412
hsa01521
hsa05132
hsa04144
hsa04662
hsa04012
hsa04260
hsa04540
hsa05410
hsa04658
hsa04970
hsa05222
hsa04912
hsa04657
hsa05150
hsa05414
hsa01522
hsa04914
hsa05142
hsa05146
hsa04064
hsa04620
hsa04625
hsa04660
hsa04922
hsa05145
hsa04668
hsa05206
hsa04071
hsa04722
hsa04110
hsa04380
hsa04114
hsa04270
hsa04210
hsa05322
hsa04910
hsa05135
hsa04915
hsa04151
hsa04140
hsa04550
hsa05014
hsa04072
hsa04080
hsa04261
hsa04150
hsa05161
hsa04630
hsa03010
hsa04530
hsa05152
hsa04360
hsa04621
hsa04062
hsa05130
hsa05415
hsa05170
hsa04024
hsa05016
